# Supplementary material for: Rapid increase in immune surveillance and expression of NKT and γδT cell activation markers after consuming a nutraceutical supplement containing Aloe vera gel, extracts of Poria cocos and rosemary. A randomized placebo-controlled cross-over trial
Source: PLoS One. 2023 Sep 12;18(9):e0291254. doi: 10.1371/journal.pone.0291254 (PMC10497150; doi:10.1371/journal.pone.0291254)
Supplement: S1 Data — (XLSX) [file pone.0291254.s003.xlsx]

## Sheet: IP-10
%Change difference	IP-10			Difference in change (APR - Placebo)
Baseline	0	1.08032		IP-10
1 hour	5.81913	3.25076
2 hour	8.86766	3.93223
3 hour	-5.57246	5.94995
Compare %Change difference
T0 - T1	0.0295498	*
T0 - T2	0.00646592	**
T0 - T3	0.206298

## Sheet: MCP-1
%Change difference	MCP-1			Difference in change (APR - Placebo)
Baseline	0	0.800863		MCP-1
1 hour	3.33586	2.05249
2 hour	3.71803	2.01914
3 hour	6.44506	4.03654
Compare %Change difference
T0 - T1	0.061801	(*)
T0 - T2	0.0286275	*
T0 - T3	0.0350928	*

## Sheet: Eotaxin
%Change difference	Eotaxin			Difference in change (APR - Placebo)
Baseline	0	1.47233		Eotaxin
1 hour	-10.204	7.55342
2 hour	-8.80014	6.25849
3 hour	-11.511	10.4573
Compare %Change difference
T0 - T1	0.0722813	(*)
T0 - T2	0.0692804	(*)
T0 - T3	0.138862

## Sheet: RANTES
%Change difference	RANTES			Difference in change (APR - Placebo)
Baseline	0	1.21196		RANTES
1 hour	-7.14232	10.0788
2 hour	-24.9592	12.8423
3 hour	-18.4115	20.1712
Compare %Change difference
T0 - T1	0.33396
T0 - T2	0.0123459	*
T0 - T3	0.211121

## Sheet: IL-4
%Change difference	IL-4			Difference in change (APR - Placebo)
Baseline	0	0.66387		IL-4
1 hour	1.69403	2.32835
2 hour	2.12776	2.26073
3 hour	10.0041	9.68425
Compare %Change difference
T0 - T1	0.29848
T0 - T2	0.184475
T0 - T3	0.168428

## Sheet: IL-17
%Change difference	IL-17			Difference in change (APR - Placebo)
Baseline	0	0.337411		IL-17
1 hour	0.790876	1.15044
2 hour	1.35917	0.953406
3 hour	9.00847	9.37742
Compare %Change difference
T0 - T1	0.395857
T0 - T2	0.0567624	(*)
T0 - T3	0.197505

## Sheet: TNF-a
%Change difference	TNF-α			Difference in change (APR - Placebo)
Baseline	0	1.12605		TNF-α
1 hour	2.74603	4.43179
2 hour	-2.13914	2.53034
3 hour	4.09822	5.37244
Compare %Change difference
T0 - T1	0.407036
T0 - T2	0.274404
T0 - T3	0.292127

## Sheet: G-CSF
%Change difference	G-CSF			Difference in change (APR - Placebo)
Baseline	0	0.387702		G-CSF
1 hour	2.7911	2.18864
2 hour	4.24811	2.51265
3 hour	10.5372	9.30563
Compare %Change difference
T0 - T1	0.0856769	(*)
T0 - T2	0.0286637	*
T0 - T3	0.117559

## Sheet: Mono
%Change difference	Numbers of Monocytes			Difference in change (APR - Placebo)
Baseline	-4.33996e-15	1.59912		Numbers of Monocytes
1 hour	-7.17673	4.48214
2 hour	-5.54311	4.84959
3 hour	-2.06137	2.81345
Compare %Change difference
T0 - T1	0.0163103	*
T0 - T2	0.0716488	(*)
T0 - T3	0.30007

## Sheet: NK
%Change difference	Numbers of NK cells			Difference in change (APR - Placebo)
Baseline	-1.97149e-15	1.25308		Numbers of NK cells
1 hour	2.95085	5.77515
2 hour	-15.1409	12.2989
3 hour	-27.3426	17.1546
Compare %Change difference
T0 - T1	0.416731
T0 - T2	0.0422478	*
T0 - T3	0.00977821	**

[truncated: 16 more sheets: NKT, CD4--_CD8-+, CD25 on Mono, CD25 on NK, CD25 on NKT, CD25 on T, CD69 on Mono, CD69 on NK, CD69 on NKT, CD69 on T, CD25 on gdT, CD56 on gdT, CD69 on gdT, gdT + Ly, SOD, CAT]
